# Supplementary material for: Implementation costs and cost-effectiveness of ultraportable chest X-ray with artificial intelligence in active case finding for tuberculosis in Nigeria
Source: PLOS Digit Health. 2025 Jun 11;4(6):e0000894. doi: 10.1371/journal.pdig.0000894 (PMC12157241; doi:10.1371/journal.pdig.0000894)
Supplement: S1 File — The cost sheet contains input cost parameters used for costing. The cost detail sheet contains further details for calculations related to individual line item. (XLSX) [file pdig.0000894.s001.xlsx]

## Sheet: Cost
Step	Category	Description	Unit cost	Quantity	Time	Time unit	Note
Screening	HR	Community volunteers	480	5	0.565737	year	US$480 per annum per person given for time engaged
Screening	HR	Local Government TB and Leprosy Supervisor (LGTBLS)	1.9	1	66	screening event	1 LGTBLS per screening event. US$40 per month per person given for time engaged; US$1.9 per day (1 month = 21 working days)
Screening	HR	Lung health camp team	1080	4	0.565737	year	US$1080 per person per annum for time engaged; mobile team consisting of a registration officer, data entry staff, a radiographer, and a coordination officer
Screening	HR incentive	Screening day incentive	10.6	5	66	screening event	US$10. (Naira5000, 1USD=470Naira) per screening event per person for 4 community volunteer and 1 LGTBLS
Screening	Incentives	Presumptive identified and sample provided	2		1	not applicable	US$2 given to CV and LGTBLS for each presumptive identified for whom sample was collected
Screening	Sputum and other transport	Motorbike hire	45	1	66	screening event	US$45 for one bike hired for 2 days at each screening event
Screening	Sputum and other transport	Fuel for hired motorbikes	20	2	66	screening event	US$20 per day for 2 days at each screening event, including 1 day for sensitization and mobilization
Screening	Transport	Fuel cost accessing screening sites	51	1	66	screening event	US$51 per screening event
Screening	Community mobilization	Mobilization activities	34	1	66	screening event	US$34 per screening event
Screening	Community mobilization	Participation incentive to community members	181	1	66	screening event	US$181 per screening event
Screening	Connectivity	Internet data	1140	1	0.565737	year	US$1140 per annum
Screening	Equipment	X-ray instrument - MinXray TR90BH	75000	1	0.565737	year	Cost of the instrument
Screening	Equipment	AI licence - qure.ai qXR	9000	1	0.565737	year	US$9000 per year for a 3 year contract; 1 year = 251 working days
Testing	Equipment	GeneXpert	19500	1		proportion of annual test volume	GDF catalog, Sep 2022
Testing	Test	Sputum container	0.625		1	not applicable
Testing	Test	GeneXpert cartridge	11.33		1	not applicable	GDF catalog, Sep 2022; Additional US$1.35 per cartridge service and maintenance surcharge
Testing	Incentives	Case detected	10		1	not applicable	US$10 given to CV and LGTBLS for each case detectd
Testing	Incentives	Lab support incentive	510.6	1	0.565737	year	US$510 (Naira240,000) on average per lab per annum
Training	Training	Training for the team	6287	1	1	not applicable	Training before the intervention on chest x-ray and screening

## Sheet: Cost detail
Step	Category	Description	Note	Additional details
Screening	HR	Community volunteers	US$480 per annum per person given for time engaged	Community volunteers (CV) are responsible for outreach, screening, sputum transportation, result retrieval, linkage to care, and contact investigation.
Screening	HR	Local Government TB and Leprosy Supervisor (LGTBLS)	1 LGTBLS per screening event. US$40 per month per person given for time engaged; US$1.9 per day (1 month = 21 working days)	LGTBLS are supervisors of TB programme in their respective local government areas (LGAs). In addition to their primary supervisory role, LGTBLS lead CVs to conduct TB Screening, conduct on-the-job training for new CVs, ensure uninterrupted supply of drugs, reagents and consumables, transport sputum, retrieve results, and participate in TB programme review meetings. The LGTBLS were paid additional…
Screening	HR	Lung health camp team	US$1080 per person per annum for time engaged; mobile team consisting of a registration officer, data entry staff, a radiographer, and a coordination officer	This team is employed by the intervention organization.
Screening	HR incentive	Screening day incentive	US$10. (Naira5000, 1USD=470Naira) per screening event per person for 4 community volunteer and 1 LGTBLS	This incentive per screening event also covers cost of travel and additional allowance to these personnel.
Screening	Incentives	Presumptive identified and sample provided	US$2 given to CV and LGTBLS for each presumptive identified for whom sample was collected
Screening	Sputum and other transport	Motorbike hire	US$45 for one bike hired for 2 days at each screening event	In addition to sputum transport and results retreival, this is used for various outreach activities in screening event like preliminary advocacy and community mobilization before the event and meetings with community leaders.
Screening	Sputum and other transport	Fuel for hired motorbikes	US$20 per day for 2 days at each screening event, including 1 day for sensitization and mobilization
Screening	Transport	Fuel cost accessing screening sites	US$51 per screening event	This is cost of moving the teams across camp sites. This cost item also includes the cost of charging the battery-powered x-ray and laptop devices using power from the vehicle.
Screening	Community mobilization	Mobilization activities	US$34 per screening event	Activities include meeting with community leaders, getting agreement and consensus to organize the camp, organizing town announcements.
Screening	Community mobilization	Participation incentive to community members	US$181 per screening event	These are given to all the people visiting the camp and includes household items like soap and cooking seasoning.
Screening	Connectivity	Internet data	US$1140 per annum
Screening	Equipment	X-ray instrument - MinXray TR90BH	Cost of the instrument
Screening	Equipment	AI licence - qure.ai qXR	US$9000 per year for a 3 year contract; 1 year = 251 working days
Testing	Equipment	GeneXpert	GDF catalog, Sep 2022	Cost allocated as proprotion of usage at full utilization (2 cycles a day on 4 module machine for 251 days per annum)
Testing	Test	Sputum container	0
Testing	Test	GeneXpert cartridge	GDF catalog, Sep 2022; Additional US$1.35 per cartridge service and maintenance surcharge
Testing	Incentives	Case detected	US$10 given to CV and LGTBLS for each case detectd
Testing	Incentives	Lab support incentive	US$510 (Naira240,000) on average per lab per annum	Bonus incentive given to each lab for handling the additional sputum specimens from the camp
Training	Training	Training for the team	Training before the intervention on chest x-ray and screening
