# Supplementary material for: Implementation costs and cost-effectiveness of ultraportable chest X-ray with artificial intelligence in active case finding for tuberculosis in Nigeria
Source: PLOS Digit Health. 2025 Jun 11;4(6):e0000894. doi: 10.1371/journal.pdig.0000894 (PMC12157241; doi:10.1371/journal.pdig.0000894)
Supplement: S2 File — These are detailed cost outputs for main analysis where only bacteriologically-confirmed diagnoses are included, and annuitization used 5 years of expected life years of use. The cost sheet has absolute costs for each algorithm and line items. The cost drivers are in the cost line item sheet. (XLSX) [file pdig.0000894.s002.xlsx]

## Sheet: Case finding
Algorithm	Presumptive TB	Tests used	TB Diagnosed	People with TB missed	Sensitivity	Specificity	PPV	NPV
Abnormality ≥ 0.30	769	738	81	4	0.953	0.298	0.169	0.977
Abnormality ≥ 0.50	447	424	76	9	0.894	0.628	0.264	0.975
Cough ≥ 2 weeks	1056	394	34	51	0.4	0.615	0.135	0.873
Any symptom	3083	906	77	8	0.906	0.114	0.133	0.891
Abnormality ≥ 0.30 OR any symptom	3205	1021	85	0	1	0	0.13

## Sheet: Cost
Step)	Category)	Description)	Unit Cost)	Quantity)	Time)	Time Unit)	Details)	Quantity (Abnormality ≥ 0.30)	Time (Abnormality ≥ 0.30)	Cost (Abnormality ≥ 0.30)	Quantity (Abnormality ≥ 0.50)	Time (Abnormality ≥ 0.50)	Cost (Abnormality ≥ 0.50)	Quantity (Cough ≥ 2 weeks)	Time (Cough ≥ 2 weeks)	Cost (Cough ≥ 2 weeks)	Quantity (Any symptom)	Time (Any symptom)	Cost (Any symptom)	Quantity (Abnormality ≥ 0.30 or any symptom)	Time (Abnormality ≥ 0.30 or any symptom)	Cost (Abnormality ≥ 0.30 or any symptom)
Screening	HR	Community volunteers	480	5	0.565737	year	US$480 per annum per person given for time engaged	5	0.565737	1358	5	0.565737	1358	5	0.565737	1358	5	0.565737	1358	5	0.565737	1358
Screening	HR	Local Government TB and Leprosy Supervisor (LGTBLS)	1.9	1	66	screening event	1 LGTBLS per screening event. US$40 per month per person given for time engaged; US$1.9 per day (1 month = 21 working days)	1	66	126	1	66	126	1	66	126	1	66	126	1	66	126
Screening	HR	Lung health camp team	1080	4	0.565737	year	US$1080 per person per annum for time engaged; mobile team consisting of a registration officer, data entry staff, a radiographer, and a coordination officer	4	0.565737	2444	4	0.565737	2444	3	0.565737	1833	3	0.565737	1833	4	0.565737	2444
Screening	HR incentive	Screening day incentive	10.6	5	66	screening event	US$10. (Naira5000, 1USD=470Naira) per screening event per person for 4 community volunteer and 1 LGTBLS	5	66	3498	5	66	3498	5	66	3498	5	66	3498	5	66	3498
Screening	Incentives	Presumptive identified and sample provided	2		1	not applicable	US$2 given to CV and LGTBLS for each presumptive identified for whom sample was collected	738	1	1476	424	1	848	394	1	788	906	1	1812	1021	1	2042
Screening	Sputum and other transport	Motorbike hire	45	1	66	screening event	US$45 for one bike hired for 2 days at each screening event	1	66	2970	1	66	2970	1	66	2970	1	66	2970	1	66	2970
Screening	Sputum and other transport	Fuel for hired motorbikes	20	2	66	screening event	US$20 per day for 2 days at each screening event, including 1 day for sensitization and mobilization	2	66	2640	2	66	2640	2	66	2640	2	66	2640	2	66	2640
Screening	Transport	Fuel cost accessing screening sites	51	1	66	screening event	US$51 per screening event	1	66	3366	1	66	3366	1	66	3366	1	66	3366	1	66	3366
Screening	Community mobilization	Mobilization activities	34	1	66	screening event	US$34 per screening event	1	66	2244	1	66	2244	1	66	2244	1	66	2244	1	66	2244
Screening	Community mobilization	Participation incentive to community members	181	1	66	screening event	US$181 per screening event	1	66	11946	1	66	11946	1	66	11946	1	66	11946	1	66	11946
Screening	Connectivity	Internet data	1140	1	0.565737	year	US$1140 per annum	1	0.565737	645	1	0.565737	645	1	0.565737	645	1	0.565737	645	1	0.565737	645
Screening	Equipment	X-ray instrument - MinXray TR90BH	16376.6	1	0.565737	year	Cost of the instrument	1	0.565737	9265	1	0.565737	9265	0	0.565737	0	0	0.565737	0	1	0.565737	9265
Screening	Equipment	AI licence - qure.ai qXR	9000	1	0.565737	year	US$9000 per year for a 3 year contract; 1 year = 251 working days	1	0.565737	5092	1	0.565737	5092	0	0.565737	0	0	0.565737	0	1	0.565737	5092
Testing	Equipment	GeneXpert	4257.91	1		proportion of annual test volume	GDF catalog, Sep 2022	1	0.268755	1145	1	0.174342	743	1	0.16403	699	1	0.310913	1324	1	0.337075	1436
Testing	Test	Sputum container	0.625		1	not applicable		738	1	462	424	1	265	394	1	247	906	1	567	1021	1	639
Testing	Test	GeneXpert cartridge	11.33		1	not applicable	GDF catalog, Sep 2022; Additional US$1.35 per cartridge service and maintenance surcharge	738	1	8362	424	1	4804	394	1	4465	906	1	10265	1021	1	11568
Testing	Incentives	Case detected	10		1	not applicable	US$10 given to CV and LGTBLS for each case detectd	81	1	810	76	1	760	34	1	340	77	1	770	85	1	850
Testing	Incentives	Lab support incentive	510.6	1	0.565737	year	US$510 (Naira240,000) on average per lab per annum	1	0.565737	289	1	0.565737	289	1	0.565737	289	1	0.565737	289	1	0.565737	289
Training	Training	Training for the team	3285.65	1	1	not applicable	Training before the intervention on chest x-ray and screening	1	1	3286	1	1	3286	1	1	3286	1	1	3286	1	1	3286

## Sheet: Summary
Algorithm	Tests used	TB Diagnosed	Total Cost	Cost per case diagnosed
Abnormality ≥ 0.30 OR any symptom	1021	85	65704	773
Abnormality ≥ 0.30	738	81	61424	758
Abnormality ≥ 0.50	424	76	56589	745
Any symptom	906	77	48939	636
Cough ≥ 2 weeks	394	34	40740	1198

## Sheet: Cost Line Item
Step	Category	Description	Abnormality ≥ 0.30	Abnormality ≥ 0.30 OR any symptom	Abnormality ≥ 0.50	Any symptom	Cough ≥ 2 weeks
Screening	Equipment	AI licence - qure.ai qXR	0.0828992	0.0774991	0.0899822	0	0
Testing	Incentives	Case detected	0.013187	0.0129368	0.0134302	0.0157339	0.00834561
Screening	HR	Community volunteers	0.0221086	0.0206685	0.0239976	0.0277488	0.0333333
Screening	Transport	Fuel cost accessing screening sites	0.0547994	0.0512298	0.0594815	0.0687795	0.0826215
Screening	Sputum and other transport	Fuel for hired motorbikes	0.0429799	0.0401802	0.0466522	0.0539447	0.0648012
Testing	Equipment	GeneXpert	0.0186409	0.0218556	0.0131298	0.0270541	0.0171576
Testing	Test	GeneXpert cartridge	0.136136	0.176062	0.0848928	0.209751	0.109597
Screening	Connectivity	Internet data	0.0105008	0.00981675	0.011398	0.0131797	0.0158321
Testing	Incentives	Lab support incentive	0.004705	0.00439851	0.005107	0.00590531	0.00709377
Screening	HR	Local Government TB and Leprosy Supervisor (LGTBLS)	0.00205132	0.00191769	0.00222658	0.00257463	0.00309278
Screening	HR	Lung health camp team	0.039789	0.0371971	0.0431886	0.0374548	0.0449926
Screening	Community mobilization	Mobilization activities	0.036533	0.0341532	0.0396543	0.045853	0.055081
Screening	Sputum and other transport	Motorbike hire	0.0483524	0.0452027	0.0524837	0.0606878	0.0729013
Screening	Community mobilization	Participation incentive to community members	0.194484	0.181815	0.211101	0.2441	0.293225
Screening	Incentives	Presumptive identified and sample provided	0.0240297	0.0310788	0.0149852	0.0370257	0.0193422
Screening	HR incentive	Screening day incentive	0.0569484	0.0532388	0.0618141	0.0714767	0.0858616
Testing	Test	Sputum container	0.00752149	0.00972544	0.00468289	0.0115859	0.00606284
Training	Training	Training for the team	0.053497	0.0500122	0.0580678	0.0671448	0.0806578
Screening	Equipment	X-ray instrument - MinXray TR90BH	0.150837	0.141011	0.163724	0	0

## Sheet: Cost Step
Step	Abnormality ≥ 0.30	Abnormality ≥ 0.30 OR any symptom	Abnormality ≥ 0.50	Any symptom	Cough ≥ 2 weeks
Screening	0.766313	0.725009	0.82069	0.662825	0.771085
Testing	0.18019	0.224979	0.121243	0.27003	0.148257
Training	0.053497	0.0500122	0.0580678	0.0671448	0.0806578

## Sheet: Cost Category
Step	Category	Abnormality ≥ 0.30	Abnormality ≥ 0.30 OR any symptom	Abnormality ≥ 0.50	Any symptom	Cough ≥ 2 weeks
Screening	Community mobilization	0.231017	0.215969	0.250755	0.289953	0.348306
Screening	Connectivity	0.0105008	0.00981675	0.011398	0.0131797	0.0158321
Screening	Equipment	0.233736	0.21851	0.253707	0	0
Testing	Equipment	0.0186409	0.0218556	0.0131298	0.0270541	0.0171576
Screening	HR	0.0639489	0.0597833	0.0694128	0.0677783	0.0814188
Screening	HR incentive	0.0569484	0.0532388	0.0618141	0.0714767	0.0858616
Screening	Incentives	0.0240297	0.0310788	0.0149852	0.0370257	0.0193422
Testing	Incentives	0.017892	0.0173353	0.0185372	0.0216392	0.0154394
Screening	Sputum and other transport	0.0913324	0.0853829	0.0991359	0.114633	0.137703
Testing	Test	0.143657	0.185788	0.0895757	0.221337	0.11566
Training	Training	0.053497	0.0500122	0.0580678	0.0671448	0.0806578
Screening	Transport	0.0547994	0.0512298	0.0594815	0.0687795	0.0826215
