# Supplementary material for: Implementation costs and cost-effectiveness of ultraportable chest X-ray with artificial intelligence in active case finding for tuberculosis in Nigeria
Source: PLOS Digit Health. 2025 Jun 11;4(6):e0000894. doi: 10.1371/journal.pdig.0000894 (PMC12157241; doi:10.1371/journal.pdig.0000894)
Supplement: S3 File — These are detailed cost outputs for sensitivity analysis where only bacteriologically-confirmed diagnoses are included, and annuitization used 10 years of expected life years of use. The cost sheet has absolute costs for each algorithm and line items. The cost drivers are in the cost line item sheet. (XLSX) [file pdig.0000894.s003.xlsx]

## Sheet: Case finding
Algorithm	Presumptive TB	Tests used	TB Diagnosed	People with TB missed	Sensitivity	Specificity	PPV	NPV
Abnormality ≥ 0.30	769	738	81	4	0.953	0.298	0.169	0.977
Abnormality ≥ 0.50	447	424	76	9	0.894	0.628	0.264	0.975
Cough ≥ 2 weeks	1056	394	34	51	0.4	0.615	0.135	0.873
Any symptom	3083	906	77	8	0.906	0.114	0.133	0.891
Abnormality ≥ 0.30 OR any symptom	3205	1021	85	0	1	0	0.13

## Sheet: Cost
Step)	Category)	Description)	Unit Cost)	Quantity)	Time)	Time Unit)	Details)	Quantity (Abnormality ≥ 0.30)	Time (Abnormality ≥ 0.30)	Cost (Abnormality ≥ 0.30)	Quantity (Abnormality ≥ 0.50)	Time (Abnormality ≥ 0.50)	Cost (Abnormality ≥ 0.50)	Quantity (Cough ≥ 2 weeks)	Time (Cough ≥ 2 weeks)	Cost (Cough ≥ 2 weeks)	Quantity (Any symptom)	Time (Any symptom)	Cost (Any symptom)	Quantity (Abnormality ≥ 0.30 or any symptom)	Time (Abnormality ≥ 0.30 or any symptom)	Cost (Abnormality ≥ 0.30 or any symptom)
Screening	HR	Community volunteers	480	5	0.565737	year	US$480 per annum per person given for time engaged	5	0.565737	1358	5	0.565737	1358	5	0.565737	1358	5	0.565737	1358	5	0.565737	1358
Screening	HR	Local Government TB and Leprosy Supervisor (LGTBLS)	1.9	1	66	screening event	1 LGTBLS per screening event. US$40 per month per person given for time engaged; US$1.9 per day (1 month = 21 working days)	1	66	126	1	66	126	1	66	126	1	66	126	1	66	126
Screening	HR	Lung health camp team	1080	4	0.565737	year	US$1080 per person per annum for time engaged; mobile team consisting of a registration officer, data entry staff, a radiographer, and a coordination officer	4	0.565737	2444	4	0.565737	2444	3	0.565737	1833	3	0.565737	1833	4	0.565737	2444
Screening	HR incentive	Screening day incentive	10.6	5	66	screening event	US$10. (Naira5000, 1USD=470Naira) per screening event per person for 4 community volunteer and 1 LGTBLS	5	66	3498	5	66	3498	5	66	3498	5	66	3498	5	66	3498
Screening	Incentives	Presumptive identified and sample provided	2		1	not applicable	US$2 given to CV and LGTBLS for each presumptive identified for whom sample was collected	738	1	1476	424	1	848	394	1	788	906	1	1812	1021	1	2042
Screening	Sputum and other transport	Motorbike hire	45	1	66	screening event	US$45 for one bike hired for 2 days at each screening event	1	66	2970	1	66	2970	1	66	2970	1	66	2970	1	66	2970
Screening	Sputum and other transport	Fuel for hired motorbikes	20	2	66	screening event	US$20 per day for 2 days at each screening event, including 1 day for sensitization and mobilization	2	66	2640	2	66	2640	2	66	2640	2	66	2640	2	66	2640
Screening	Transport	Fuel cost accessing screening sites	51	1	66	screening event	US$51 per screening event	1	66	3366	1	66	3366	1	66	3366	1	66	3366	1	66	3366
Screening	Community mobilization	Mobilization activities	34	1	66	screening event	US$34 per screening event	1	66	2244	1	66	2244	1	66	2244	1	66	2244	1	66	2244
Screening	Community mobilization	Participation incentive to community members	181	1	66	screening event	US$181 per screening event	1	66	11946	1	66	11946	1	66	11946	1	66	11946	1	66	11946
Screening	Connectivity	Internet data	1140	1	0.565737	year	US$1140 per annum	1	0.565737	645	1	0.565737	645	1	0.565737	645	1	0.565737	645	1	0.565737	645
Screening	Equipment	X-ray instrument - MinXray TR90BH	8792.29	1	0.565737	year	Cost of the instrument	1	0.565737	4975	1	0.565737	4975	0	0.565737	0	0	0.565737	0	1	0.565737	4975
Screening	Equipment	AI licence - qure.ai qXR	9000	1	0.565737	year	US$9000 per year for a 3 year contract; 1 year = 251 working days	1	0.565737	5092	1	0.565737	5092	0	0.565737	0	0	0.565737	0	1	0.565737	5092
Testing	Equipment	GeneXpert	2285.99	1		proportion of annual test volume	GDF catalog, Sep 2022	1	0.268755	615	1	0.174342	399	1	0.16403	375	1	0.310913	711	1	0.337075	771
Testing	Test	Sputum container	0.625		1	not applicable		738	1	462	424	1	265	394	1	247	906	1	567	1021	1	639
Testing	Test	GeneXpert cartridge	11.33		1	not applicable	GDF catalog, Sep 2022; Additional US$1.35 per cartridge service and maintenance surcharge	738	1	8362	424	1	4804	394	1	4465	906	1	10265	1021	1	11568
Testing	Incentives	Case detected	10		1	not applicable	US$10 given to CV and LGTBLS for each case detectd	81	1	810	76	1	760	34	1	340	77	1	770	85	1	850
Testing	Incentives	Lab support incentive	510.6	1	0.565737	year	US$510 (Naira240,000) on average per lab per annum	1	0.565737	289	1	0.565737	289	1	0.565737	289	1	0.565737	289	1	0.565737	289
Training	Training	Training for the team	3285.65	1	1	not applicable	Training before the intervention on chest x-ray and screening	1	1	3286	1	1	3286	1	1	3286	1	1	3286	1	1	3286

## Sheet: Summary
Algorithm	Tests used	TB Diagnosed	Total Cost	Cost per case diagnosed
Abnormality ≥ 0.30 OR any symptom	1021	85	60749	715
Abnormality ≥ 0.30	738	81	56604	699
Abnormality ≥ 0.50	424	76	51955	684
Any symptom	906	77	48326	628
Cough ≥ 2 weeks	394	34	40416	1189

## Sheet: Cost Line Item
Step	Category	Description	Abnormality ≥ 0.30	Abnormality ≥ 0.30 OR any symptom	Abnormality ≥ 0.50	Any symptom	Cough ≥ 2 weeks
Screening	Equipment	AI licence - qure.ai qXR	0.0899583	0.0838203	0.0980079	0	0
Testing	Incentives	Case detected	0.0143099	0.013992	0.014628	0.0159335	0.00841251
Screening	HR	Community volunteers	0.0239912	0.0223543	0.026138	0.0281008	0.0336006
Screening	Transport	Fuel cost accessing screening sites	0.0594658	0.0554083	0.0647868	0.0696519	0.0832838
Screening	Sputum and other transport	Fuel for hired motorbikes	0.0466398	0.0434575	0.0508132	0.054629	0.0653207
Testing	Equipment	GeneXpert	0.010865	0.0126916	0.00767972	0.0147126	0.0092785
Testing	Test	GeneXpert cartridge	0.147728	0.190423	0.0924646	0.212412	0.110476
Screening	Connectivity	Internet data	0.011395	0.0106175	0.0124146	0.0133469	0.015959
Testing	Incentives	Lab support incentive	0.00510565	0.00475728	0.00556251	0.00598022	0.00715063
Screening	HR	Local Government TB and Leprosy Supervisor (LGTBLS)	0.00222599	0.00207411	0.00242518	0.00260729	0.00311758
Screening	HR	Lung health camp team	0.0431772	0.0402311	0.0470407	0.0379299	0.0453533
Screening	Community mobilization	Mobilization activities	0.0396438	0.0369389	0.0431912	0.0464346	0.0555226
Screening	Sputum and other transport	Motorbike hire	0.0524698	0.0488897	0.0571649	0.0614576	0.0734857
Screening	Community mobilization	Participation incentive to community members	0.211045	0.196645	0.22993	0.247196	0.295576
Screening	Incentives	Presumptive identified and sample provided	0.0260759	0.0336137	0.0163218	0.0374953	0.0194972
Screening	HR incentive	Screening day incentive	0.0617978	0.0575812	0.0673275	0.0723834	0.0865499
Testing	Test	Sputum container	0.00816197	0.0105187	0.00510057	0.0117328	0.00611144
Training	Training	Training for the team	0.0580524	0.0540914	0.063247	0.0679965	0.0813044
Screening	Equipment	X-ray instrument - MinXray TR90BH	0.0878913	0.0818944	0.0957559	0	0

## Sheet: Cost Step
Step	Abnormality ≥ 0.30	Abnormality ≥ 0.30 OR any symptom	Abnormality ≥ 0.50	Any symptom	Cough ≥ 2 weeks
Screening	0.755777	0.713526	0.811317	0.671233	0.777266
Testing	0.186171	0.232382	0.125435	0.260771	0.141429
Training	0.0580524	0.0540914	0.063247	0.0679965	0.0813044

## Sheet: Cost Category
Step	Category	Abnormality ≥ 0.30	Abnormality ≥ 0.30 OR any symptom	Abnormality ≥ 0.50	Any symptom	Cough ≥ 2 weeks
Screening	Community mobilization	0.250689	0.233584	0.273121	0.293631	0.351099
Screening	Connectivity	0.011395	0.0106175	0.0124146	0.0133469	0.015959
Screening	Equipment	0.17785	0.165715	0.193764	0	0
Testing	Equipment	0.010865	0.0126916	0.00767972	0.0147126	0.0092785
Screening	HR	0.0693944	0.0646595	0.0756039	0.068638	0.0820715
Screening	HR incentive	0.0617978	0.0575812	0.0673275	0.0723834	0.0865499
Screening	Incentives	0.0260759	0.0336137	0.0163218	0.0374953	0.0194972
Testing	Incentives	0.0194156	0.0187493	0.0201905	0.0219137	0.0155631
Screening	Sputum and other transport	0.0991096	0.0923472	0.107978	0.116087	0.138806
Testing	Test	0.15589	0.200942	0.0975652	0.224144	0.116587
Training	Training	0.0580524	0.0540914	0.063247	0.0679965	0.0813044
Screening	Transport	0.0594658	0.0554083	0.0647868	0.0696519	0.0832838
